# Supplementary material for: Preparation and in vitro release kinetics of ivermectin sustained-release bolus optimized by response surface methodology
Source: PeerJ. 2018 Jul 31;6:e5418. doi: 10.7717/peerj.5418 (PMC6074774; doi:10.7717/peerj.5418)
Supplement: Supplemental Information 3 [file peerj-06-5418-s003.xlsx]

## Sheet: Sheet1
				In vitro cumulative release of IVM bolus
		Times(d)	Bolus						Mean	SD
			1	2	3	4	5	6
		1	45.78	53.0448	44.797	48.8736	47.403	50.3076	48.3677	3.04207
		2	76.1253	79.4292	74.3878	77.062	81.0548	75.5636	77.2705	2.51234
		3	95.1862	96.0282	94.462	94.4928	96.3332	95.4694	95.3286	0.773086
		4	105.684	105.52	104.478	103.312	107.507	103.728	105.038	1.53341
		5	117.988	118.62	116.079	118.832	119.915	115.703	117.856	1.64863
		6	129.691	129.82	126.115	128.889	129.718	126.237	128.412	1.76402
		7	137.897	136.867	133.955	137.015	136.935	134.043	136.119	1.68432
		8	144.352	142.156	139.682	142.512	142.78	140.064	141.924	1.76152
		9	153.393	149.512	148.257	152.028	150.385	148.751	150.388	1.98541
		10	162.398	157.775	156.814	160.68	158.573	158.394	159.106	2.05568
		11	168.686	164.322	163.893	167.167	165.33	164.202	165.6	1.9264
		12	176.398	170.979	171.148	173.203	171.836	171.023	172.431	2.11767
		13	182.218	177.24	177.704	179.578	177.403	177.129	178.545	2.01392
		14	189.098	183.377	183.975	187.16	183.948	184.15	185.285	2.30161
		15	195.349	189.301	188.858	192.849	189.408	190.153	190.986	2.57132
		16	201.683	195.591	194.972	199.942	195.094	196.624	197.318	2.82324
		17	207.632	203.049	201.401	206.337	201.943	202.781	203.857	2.52601
		18	212.692	208.265	206.88	210.987	206.447	207.728	208.833	2.47302
		19	219.891	214.895	214.385	218.281	212.89	214.534	215.813	2.67498
		20	225.108	219.451	219.534	223.392	217.572	219.426	220.747	2.86345
		21	230.768	224.993	225.697	229.65	223.496	225.651	226.709	2.84722
		22	234.014	227.876	228.38	232.248	226.194	228.699	229.568	2.94481
		23	238.292	233.358	233.094	237.084	230.773	233.844	234.407	2.77894
		24	244.214	238.648	238.829	241.907	235.959	239.281	239.806	2.87095
		25	251.365	244.8	246.099	248.96	242.343	246.028	246.599	3.16905
		26	257.152	251.482	252.052	254.89	248.347	252.394	252.72	3.01852
		27	262.862	258.546	258.315	261.488	254.551	258.36	259.02	2.89739
		28	267.845	263.535	262.74	266.93	259.226	263.076	263.892	3.12229
		29	273.487	268.537	268.144	273.027	264.194	268.352	269.29	3.47294
		30	279.848	274.053	274.962	279.745	270.665	274.076	275.558	3.5971
		31	284.45	279.733	280.092	284.644	276.152	279.423	280.749	3.26273
		32	288.776	284.66	284.789	288.913	280.726	284.053	285.32	3.10742
		33	292.189	287.891	287.594	292.057	283.69	287.1	288.42	3.24043
		34	297.064	292.296	291.559	297.142	288.418	291.293	292.962	3.46821
		35	300.171	294.771	294.156	299.852	291.07	294.121	295.69	3.58894
		36	305.586	300.247	299.218	304.549	296.066	298.876	300.757	3.62946
		37	309.055	303.406	302.731	307.534	299.327	302.278	304.055	3.59954
		38	311.523	306.076	305.141	310.439	301.702	304.792	306.612	3.70517
		39	315.124	309.598	308.246	314.342	305.029	308.263	310.101	3.899
		40	318.563	312.818	311.896	318.153	308.405	311.733	313.595	3.98373
		41	321.139	315.743	314.693	320.972	311.01	314.448	316.334	3.98855
		42	323.59	318.763	317.484	323.579	313.554	317.194	319.027	3.93229
		43	326.499	321.988	320.181	326.093	316.349	320.197	321.884	3.8837
		44	329.552	325.414	323.095	329.343	319.354	323.383	325.023	3.94625
		45	331.784	327.95	325.11	331.448	321.302	325.749	327.224	4.02194
		46	334.087	330.903	327.819	333.858	323.514	328.344	329.754	4.03986
		47	336.627	333.626	330.202	336.267	325.592	330.861	332.196	4.18654
		48	340.23	336.796	333.626	339.509	328.659	334.086	335.484	4.29948
		49	345.429	341.957	337.93	343.956	333.467	338.831	340.262	4.40177
		50	349.623	346.119	342.34	348.06	337.41	343.246	344.466	4.42811
		51	352.201	348.621	344.957	350.773	339.689	345.745	346.998	4.54137
		52	357.261	353.24	349.344	355.005	344.53	350.488	351.644	4.53053
		53	360.847	356.187	352.616	358.056	347.299	353.669	354.779	4.72034
		54	371.701	366.71	362.531	368.245	357.025	363.917	365.022	5.08385
		55	383.166	380.528	373.995	380.615	368.702	376.543	377.258	5.31485
		56	392.875	391.031	383.882	390.681	379.322	386.13	387.32	5.16017
		57	406.704	405.028	397.354	403.437	392.472	400.235	400.872	5.31419
		58	412.323	409.957	402.622	408.512	397.948	406.305	406.278	5.25042
		59	417.666	414.972	407.148	413.399	402.939	410.932	411.176	5.39623
		60	424.849	421.047	414.024	419.69	409.523	417.535	417.778	5.4154
		61	428.921	424.835	418.339	423.597	413.068	421.964	421.787	5.50261
		62	430.626	426.718	420.284	425.606	414.873	424.218	423.721	5.48752
